# Supplementary material for: Human immunoglobulin gene allelic variation impacts germline-targeting vaccine priming
Source: NPJ Vaccines. 2024 Mar 11;9:58. doi: 10.1038/s41541-024-00811-5 (PMC11384754; doi:10.1038/s41541-024-00811-5)
Supplement: Supplementary file 2 — Supplemental data S1 [file 41541_2024_811_MOESM2_ESM.xlsx]

## Sheet: Sheet1
Library	name	IAVI G001 PubID	barcodes_exact	barcodes_exact_freq	CDR3s_exact	CDR3s_exact_freq
Leader	IGHV1-2*02	PubID_001	14383	0.050261	2989	0.0439462
Leader	IGHV1-2*02_S4953	PubID_001	13894	0.0485522	2891	0.0425053
UTR	IGHV1-2*02	PubID_001	6851	0.0141281	3467	0.0222455
UTR	IGHV1-2*02_S4953	PubID_001	5655	0.0116617	2848	0.0182737
Leader	IGHV1-2*04	PubID_005	4195	0.019598	603	0.0171873
UTR	IGHV1-2*04	PubID_005	2157	0.0056564	865	0.00949506
Leader	IGHV1-2*02	PubID_009	13039	0.0724397	2313	0.0550649
UTR	IGHV1-2*02	PubID_009	5884	0.0186819	2832	0.030431
Leader	IGHV1-2*04	PubID_014	3534	0.0132709	485	0.0122163
UTR	IGHV1-2*04	PubID_014	604	0.00321323	155	0.00569602
Leader	IGHV1-2*02	PubID_016	19333	0.0715478	5374	0.0590757
UTR	IGHV1-2*02	PubID_016	6088	0.0244065	2556	0.0348737
Leader	IGHV1-2*04	PubID_023	2575	0.00809764	277	0.00838099
Leader	IGHV1-2*05	PubID_023	149	0.000468343	21	0.000635382
UTR	IGHV1-2*04	PubID_023	670	0.0018566	90	0.00305261
UTR	IGHV1-2*05	PubID_023	12	3.32514e-05	3	0.000101754
Leader	IGHV1-2*04	PubID_028	16732	0.0304263	5340	0.0244997
UTR	IGHV1-2*04	PubID_028	3773	0.0130219	1519	0.0133541
Leader	IGHV1-2*04	PubID_030	3870	0.0216867	644	0.0169295
UTR	IGHV1-2*04	PubID_030	2124	0.015053	485	0.0139192
Leader	IGHV1-2*02	PubID_032	28431	0.0762755	3102	0.0674538
UTR	IGHV1-2*02	PubID_032	7595	0.0376508	837	0.0324746
Leader	IGHV1-2*02	PubID_036	17234	0.104872	2209	0.0954377
UTR	IGHV1-2*02	PubID_036	8260	0.036933	1327	0.0475372
Leader	IGHV1-2*02	PubID_046	9097	0.0422699	1233	0.0364556
Leader	IGHV1-2*04	PubID_046	2224	0.010334	317	0.0093726
UTR	IGHV1-2*02	PubID_046	7204	0.0292648	1989	0.0252838
UTR	IGHV1-2*04	PubID_046	2254	0.00915642	684	0.00869488
Leader	IGHV1-2*04	PubID_047	2667	0.00704192	404	0.00698575
Leader	IGHV1-2*06	PubID_047	10905	0.0287934	1522	0.0263176
UTR	IGHV1-2*04	PubID_047	775	0.00305885	158	0.00407332
UTR	IGHV1-2*06	PubID_047	2928	0.0115565	645	0.0166284
Leader	IGHV1-2*04	PubID_051	3362	0.0124959	432	0.01283
Leader	IGHV1-2*06	PubID_051	9635	0.0358113	1157	0.0343619
UTR	IGHV1-2*04	PubID_051	749	0.00276472	271	0.00534664
UTR	IGHV1-2*06	PubID_051	2241	0.008272	711	0.0140275
Leader	IGHV1-2*04	PubID_056	454	0.00761221	69	0.00495975
Leader	IGHV1-2*06	PubID_056	1906	0.032203	380	0.0273145
UTR	IGHV1-2*04	PubID_056	727	0.00741859	355	0.00723132
UTR	IGHV1-2*06	PubID_056	2903	0.0296234	1331	0.0271124
Leader	IGHV1-2*05	PubID_059	486	0.000978903	137	0.000728317
Leader	IGHV1-2*06	PubID_059	12508	0.0252184	3774	0.0200633
UTR	IGHV1-2*05	PubID_059	188	0.000481142	47	0.000429102
UTR	IGHV1-2*06	PubID_059	4054	0.0103803	1251	0.0114214
Leader	IGHV1-2*02	PubID_060	20615	0.0913283	2604	0.0750584
UTR	IGHV1-2*02	PubID_060	8762	0.0251638	2318	0.040751
Leader	IGHV1-2*02	PubID_062	5814	0.046384	1315	0.0336463
Leader	IGHV1-2*04	PubID_062	2270	0.01811	530	0.0135609
UTR	IGHV1-2*02	PubID_062	2637	0.0126771	1313	0.0185128
UTR	IGHV1-2*04	PubID_062	885	0.00425454	492	0.006937
Leader	IGHV1-2*02	PubID_064	15635	0.0567404	3509	0.0417748
Leader	IGHV1-2*04	PubID_064	2624	0.00952267	726	0.00864306
UTR	IGHV1-2*02	PubID_064	3686	0.0204443	1540	0.0260641
UTR	IGHV1-2*04	PubID_064	741	0.00410993	320	0.00541593
Leader	IGHV1-2*04	PubID_068	2270	0.00553715	341	0.00565703
Leader	IGHV1-2*05	PubID_068	680	0.00165871	94	0.00155942
UTR	IGHV1-2*04	PubID_068	1565	0.00621965	274	0.00510594
UTR	IGHV1-2*05	PubID_068	263	0.00104522	55	0.00102491
Leader	IGHV1-2*02	PubID_070	20197	0.0794123	3735	0.0575519
UTR	IGHV1-2*02	PubID_070	19247	0.0574263	8367	0.0543594
Leader	IGHV1-2*02	PubID_077	12711	0.0417063	2551	0.0308894
Leader	IGHV1-2*04	PubID_077	3651	0.0119794	815	0.00986862
UTR	IGHV1-2*02	PubID_077	4852	0.0223452	1527	0.0244246
UTR	IGHV1-2*04	PubID_077	1375	0.00633238	487	0.00778963
Leader	IGHV1-2*04	PubID_079	4243	0.0291563	999	0.0193051
UTR	IGHV1-2*04	PubID_079	1812	0.0133104	627	0.0145317
Leader	IGHV1-2*02	PubID_080	8359	0.0421444	1623	0.0372367
Leader	IGHV1-2*06	PubID_080	7280	0.0367043	1362	0.0312486
UTR	IGHV1-2*02	PubID_080	9453	0.0259826	2513	0.0258771
UTR	IGHV1-2*06	PubID_080	9141	0.0251251	2515	0.0258977
Leader	IGHV1-2*02	PubID_088	9244	0.052034	1734	0.0413685
Leader	IGHV1-2*04	PubID_088	1681	0.00946227	309	0.00737189
UTR	IGHV1-2*02	PubID_088	2322	0.0128216	1214	0.0202718
UTR	IGHV1-2*04	PubID_088	437	0.00241302	230	0.00384063
Leader	IGHV1-2*02	PubID_092	14119	0.0642912	1357	0.066487
UTR	IGHV1-2*02	PubID_092	10667	0.0599816	922	0.0550152
Leader	IGHV1-2*02	PubID_100	14697	0.0459941	3224	0.0351685
Leader	IGHV1-2*04	PubID_100	2650	0.00829315	678	0.00739585
UTR	IGHV1-2*02	PubID_100	3751	0.0227622	1682	0.0273545
UTR	IGHV1-2*04	PubID_100	638	0.00387157	295	0.00479761
Leader	IGHV1-2*04	PubID_110	6018	0.0123764	591	0.0133744
UTR	IGHV1-2*04	PubID_110	2199	0.006606	210	0.00744945
Leader	IGHV1-2*02	PubID_112	8301	0.0390847	620	0.0314386
Leader	IGHV1-2*04	PubID_112	2066	0.00972762	191	0.00968511
UTR	IGHV1-2*02	PubID_112	3547	0.0309519	335	0.027905
UTR	IGHV1-2*04	PubID_112	716	0.00624798	74	0.0061641
Leader	IGHV1-2*02	PubID_113	5642	0.0304372	1560	0.0300984
Leader	IGHV1-2*02_S4953	PubID_113	12676	0.068384	2588	0.0499325
UTR	IGHV1-2*02	PubID_113	4533	0.0166956	2448	0.0203963
UTR	IGHV1-2*02_S4953	PubID_113	8450	0.0311225	3831	0.0319191
Leader	IGHV1-2*04	PubID_114	7714	0.028678	1046	0.0245701
UTR	IGHV1-2*04	PubID_114	1773	0.0135098	463	0.0162753
Leader	IGHV1-2*02	PubID_116	3944	0.0215421	422	0.0240524
Leader	IGHV1-2*05	PubID_116	249	0.00135819	11	0.000626959
UTR	IGHV1-2*02	PubID_116	3055	0.0180828	259	0.0191795
UTR	IGHV1-2*05	PubID_116	26	0.000153896	4	0.000296209
Leader	IGHV1-2*04	PubID_117	5759	0.0229734	1269	0.0160714
UTR	IGHV1-2*04	PubID_117	1438	0.00884978	611	0.010961
Leader	IGHV1-2*02	PubID_121	11039	0.0716921	1655	0.0617284
Leader	IGHV1-2*04	PubID_121	1273	0.00819963	190	0.00708664
UTR	IGHV1-2*02	PubID_121	13728	0.0541985	3230	0.0464768
UTR	IGHV1-2*04	PubID_121	1363	0.00535236	399	0.00574126
Leader	IGHV1-2*04	PubID_151	4048	0.038342	728	0.0309563
UTR	IGHV1-2*04	PubID_151	2138	0.0105962	676	0.0136043
Leader	IGHV1-2*04	PubID_152	6199	0.0278487	2852	0.0226951
UTR	IGHV1-2*04	PubID_152	1044	0.010601	821	0.0124026
Leader	IGHV1-2*04	PubID_153	973	0.00590796	243	0.00526978
Leader	IGHV1-2*06	PubID_153	4841	0.0293941	1029	0.0223152
UTR	IGHV1-2*04	PubID_153	343	0.00114062	236	0.00214598
UTR	IGHV1-2*06	PubID_153	1848	0.00614537	1191	0.0108299
Leader	IGHV1-2*04	PubID_154	2516	0.013648	508	0.0099886
Leader	IGHV1-2*06	PubID_154	6096	0.0330675	1224	0.024067
UTR	IGHV1-2*04	PubID_154	437	0.00433124	205	0.00568245
UTR	IGHV1-2*06	PubID_154	1374	0.0136181	565	0.0156614
Leader	IGHV1-2*04	PubID_163	8205	0.015412	918	0.014904
Leader	IGHV1-2*06	PubID_163	13443	0.0252509	1492	0.0242231
UTR	IGHV1-2*04	PubID_163	1711	0.00558634	183	0.00701096
UTR	IGHV1-2*06	PubID_163	3563	0.011633	326	0.0124895
Leader	IGHV1-2*02	PubID_164	9390	0.045006	1424	0.035966
Leader	IGHV1-2*04	PubID_164	2723	0.0130513	459	0.011593
UTR	IGHV1-2*02	PubID_164	3478	0.0111525	1711	0.0181361
UTR	IGHV1-2*04	PubID_164	1025	0.00328674	542	0.00574506
Leader	IGHV1-2*02	PubID_165	5280	0.0319826	1153	0.0259293
Leader	IGHV1-2*04	PubID_165	1726	0.0104549	356	0.00800594
UTR	IGHV1-2*02	PubID_165	5643	0.0191749	2288	0.0181213
UTR	IGHV1-2*04	PubID_165	1882	0.00639503	752	0.00595596
Leader	IGHV1-2*04	PubID_172	878	0.00724895	113	0.0058741
Leader	IGHV1-2*06	PubID_172	5649	0.0466393	790	0.0410667
UTR	IGHV1-2*04	PubID_172	711	0.00728797	256	0.00674394
UTR	IGHV1-2*06	PubID_172	3608	0.0369831	1339	0.035274
Leader	IGHV1-2*02	PubID_177	13828	0.106667	2308	0.0840924
UTR	IGHV1-2*02	PubID_177	11163	0.0740547	3234	0.0620706
Leader	IGHV1-2*02	PubID_180	19519	0.0667798	2209	0.0667049
UTR	IGHV1-2*02	PubID_180	10658	0.0449708	1266	0.0443339
Leader	IGHV1-2*02	PubID_185	7232	0.0355008	1131	0.0322562
Leader	IGHV1-2*06	PubID_185	5846	0.0286971	840	0.0239569
UTR	IGHV1-2*02	PubID_185	2233	0.0181823	640	0.0249221
UTR	IGHV1-2*06	PubID_185	1438	0.011709	380	0.0147975
Leader	IGHV1-2*02	PubID_187	5649	0.0482383	864	0.0389909
Leader	IGHV1-2*04	PubID_187	1331	0.0113658	245	0.0110565
UTR	IGHV1-2*02	PubID_187	2321	0.0109833	745	0.0175385
UTR	IGHV1-2*04	PubID_187	693	0.00327937	237	0.00557936
Leader	IGHV1-2*02	PubID_191	6073	0.057647	993	0.0511118
Leader	IGHV1-2*05	PubID_191	200	0.00189487	27	0.00138975
UTR	IGHV1-2*02	PubID_191	1681	0.0114648	644	0.021666
UTR	IGHV1-2*05	PubID_191	91	0.000620254	21	0.0007065
Leader	IGHV1-2*02	PubID_193	7270	0.0365106	1912	0.0268724
Leader	IGHV1-2*04	PubID_193	1883	0.00945661	542	0.0076176
UTR	IGHV1-2*02	PubID_193	7990	0.0179524	2614	0.0174343
UTR	IGHV1-2*04	PubID_193	1969	0.00442407	656	0.00437526
Leader	IGHV1-2*02	PubID_198	9981	0.0541395	2399	0.0470272
Leader	IGHV1-2*04	PubID_198	615	0.00332483	160	0.00313646
UTR	IGHV1-2*02	PubID_198	4483	0.0287887	1551	0.0351525
UTR	IGHV1-2*04	PubID_198	255	0.00163487	90	0.0020398
