# Supplementary material for: Human immunoglobulin gene allelic variation impacts germline-targeting vaccine priming
Source: NPJ Vaccines. 2024 Mar 11;9:58. doi: 10.1038/s41541-024-00811-5 (PMC11384754; doi:10.1038/s41541-024-00811-5)
Supplement: Supplementary file 4 — Supplemental data S3 [file 41541_2024_811_MOESM4_ESM.xlsx]

## Sheet: Human_IGHV_Leader_Primer_mix
Name	Sequence
Hu_VH_MTPX_1	CCTACACGACGCTCTTCCGATCTGGTGGCAGCAGTCACAGATGCCTACTC
Hu_VH_MTPX_2	CCTACACGACGCTCTTCCGATCTGGTGGCAGCAGCCACAGGTGCCCACTC
Hu_VH_MTPX_3	CCTACACGACGCTCTTCCGATCTGGTGGCAGCAGCTACAGGTGTCCAGTC
Hu_VH_MTPX_4	CCTACACGACGCTCTTCCGATCTGGTGGSAGCAGCAACARGWGCCCACTC
Hu_VH_MTPX_5	CCTACACGACGCTCTTCCGATCTGCTGGCTGTAGCTCCAGGTGCTCACTC
Hu_VH_MTPX_6	CCTACACGACGCTCTTCCGATCTCCTGCTGCTGACCAYCCCTTCMTGGGTCTTGTC
Hu_VH_MTPX_7	CCTACACGACGCTCTTCCGATCTCCTGCTACTGACTGTCCCGTCCTGGGTCTTATC
Hu_VH_MTPX_8	CCTACACGACGCTCTTCCGATCTGGGTTTTCCTCGTTGCTCTTTTAAGAGGTGTCCAGTG
Hu_VH_MTPX_9	CCTACACGACGCTCTTCCGATCTGGGTTTTCCTTGTTGCTATTTTAAAAGGTGTCCARTG
Hu_VH_MTPX_10	CCTACACGACGCTCTTCCGATCTGGATTTTCCTTGCTGCTATTTTAAAAGGTGTCCAGTG
Hu_VH_MTPX_11	CCTACACGACGCTCTTCCGATCTGGGTTTTCCTTKTKGCTATWTTAGAAGGTGTCCAGTG
Hu_VH_MTPX_12	CCTACACGACGCTCTTCCGATCTGGTGGCRGCTCCCAGATGGGTCCTGTC
Hu_VH_MTPX_13	CCTACACGACGCTCTTCCGATCTCTGGCTGTTCTCCAAGGAGTCTGTG
Hu_VH_MTPX_14	CCTACACGACGCTCTTCCGATCTGGCCTCCCATGGGGTGTCCTGTC
Hu_VH_MTPX_15	CCTACACGACGCTCTTCCGATCTGGTGGCAGCAGCAACAGGTGCCCACT
Hu_VH_MTPX_16	CACTCTTTCCCTACACGACGCTCTTCCGATCTATGGAACTGGGGCTCCGCTGGGTTTTCC
Hu_VH_MTPX_17	CACTCTTTCCCTACACGACGCTCTTCCGATCTATGGACTGCACCTGGAGGATCCTCCTC
Hu_VH_MTPX_18	CACTCTTTCCCTACACGACGCTCTTCCGATCTTGGCTGAGCTGGGTTTYCCTTGTTGC
Hu_VH_MTPX_19	CACTCTTTCCCTACACGACGCTCTTCCGATCTGGAGTTKGGGCTGMGCTGGGTTTTCC
Hu_VH_MTPX_20	CACTCTTTCCCTACACGACGCTCTTCCGATCTGCACCTGTGGTTTTTCCTCCTGCTGGTG
Hu_VH_MTPX_21	CACTCTTTCCCTACACGACGCTCTTCCGATCTCACCTGTGGTTCTTCCTCCTSCTGG
Hu_VH_MTPX_22	CACTCTTTCCCTACACGACGCTCTTCCGATCTCCAGGATGGGGTCAACCGCCATCCTC
Hu_VH_MTPX_23	CTCTTTCCCTACACGACGCTCTTCCGATCTCAGAGGACTCACCATGGAGTTTGGGCTGAG
Hu_VH_MTPX_24	CCTACACGACGCTCTTCCGATCTGGACTCACCATGGAGTTGGGACTGAGC
Hu_VH_MTPX_25	CCTACACGACGCTCTTCCGATCTGGGCTGAGCTGGCTTTTTCTTGTGGC

## Sheet: Human_IGHV_Upstream_Primer_mix
Name	Sequence
IGHV1-3_UPMUL	CTACACTCTTTCCCTACACGACGCTCTTCCGATCTHHHCCCCAGAGCACAACGCCTCACC
IGHV2-26_UPMUL	CTACACTCTTTCCCTACACGACGCTCTTCCGATCTGACTCCTGTGCCCCACCATGGACAC
IGHV2-70_UPMUL	CTACACTCTTTCCCTACACGACGCTCTTCCGATCTHGCTCAGTGAATCCTGCTCTCCACC
IGHV1-18_UPMUL	CTACACTCTTTCCCTACACGACGCTCTTCCGATCTHHCCCCTAGATCACAGCTCCTCACC
IGHV4-31_alt_UPMUL	CACTCTTTCCCTACACGACGCTCTTCCGATCTHCTGAGAGTCCTGGACCTCCTGCACAAG
IGHV5-10-1_UPMUL	CACTCTTTCCCTACACGACGCTCTTCCGATCTHGGGCTTCCTTTTCTGTCCTCCTCCAGG
IGHV7-4-1_UPMUL	CACTCTTTCCCTACACGACGCTCTTCCGATCTHHHAGCCCCTAGACCACAGCTCCACACC
IGHV1-8_UPMUL	CTACACTCTTTCCCTACACGACGCTCTTCCGATCTHHCCCTGTGAGCACAGCTCCTCACC
IGHV3-15_UPMUL	ACTCTTTCCCTACACGACGCTCTTCCGATCTGTGATCAGGACTGAACACAGAGGACTCAC
IGHV3-23_UPMUL	CTCTTTCCCTACACGACGCTCTTCCGATCTGTGATCAGGACTGAACAGAGAGAACTCACC
IGHV1-46_UPMUL	ACTCTTTCCCTACACGACGCTCTTCCGATCTCAGAAGCCTCTGAGAGGAAAGTTCTTCAC
IGHV1-69-2_UPMUL	CTACACTCTTTCCCTACACGACGCTCTTCCGATCTHHHCCCCAGAGAGCAGCACCTCACC
IGHV4-39_UPMUL	CACTCTTTCCCTACACGACGCTCTTCCGATCTHHTCTGAGAGTCATGGATCTCATGTGCA
IGHV1-45_UPMUL	CTACACTCTTTCCCTACACGACGCTCTTCCGATCTHCCCCTGAAAGCACAGCTCCTCACC
IGHV1-58_UPMUL	CTACACTCTTTCCCTACACGACGCTCTTCCGATCTHGCCCCTGACGGCACAGTTCCTCAC
IGHV1-24_UPMUL	CTACACTCTTTCCCTACACGACGCTCTTCCGATCTHHCCCCCAGAGCGCAGCACCTCACC
IGHV3-9_UPMUL	CTACACTCTTTCCCTACACGACGCTCTTCCGATCTCAGCACTGAACACAGAGGACTCACC
IGHV3-13_UPMUL	ACTCTTTCCCTACACGACGCTCTTCCGATCTGTGATCAGGACTGAACACACAGGACTCAC
IGHV3-21_UPMUL	ACTCTTTCCCTACACGACGCTCTTCCGATCTGTGATCAGCACTGAGCACCGAGGATTCAC
IGHV3-73_UPMUL	CTCTTTCCCTACACGACGCTCTTCCGATCTGTGATCGGCACTGAATACAGGAGACTCACC
IGHV3-74_UPMUL	CTCTTTCCCTACACGACGCTCTTCCGATCTGCTGATCAGGACTGCACACAGAGAACTCAC
IGHV3-64_UPMUL	CACTCTTTCCCTACACGACGCTCTTCCGATCTHHHGGTGATCAGCACTGAACACAGAAGAGTCATGAC
IGHV6-1_UPMUL	CACTCTTTCCCTACACGACGCTCTTCCGATCTHHHCAGGGCAGTCACCAGAGCTCCAGAC
IGHV1-69_UPMUL	CTACACTCTTTCCCTACACGACGCTCTTCCGATCTHCCCCTGGGAGCACAGCTCATCACC
IGHV3-43_UPMUL	CACTCTTTCCCTACACGACGCTCTTCCGATCTHHHGGTGTTTCCATTCGGTGATCAGCACTGAACACAG
IGHV3-49_UPMUL	CTCTTTCCCTACACGACGCTCTTCCGATCTGTGATCAGCACTGAACACAGACCACCAACC
IGHV5-51_UPMUL	ACTCTTTCCCTACACGACGCTCTTCCGATCTCTCAGGGCTTCATTTTCTGTCCTCCACCA
IGHV3-20_UPMUL	CACTCTTTCCCTACACGACGCTCTTCCGATCTGTGATCAGCACTGAACACAGAGGACTCG
IGHV4-28_UPMUL	CACTCTTTCCCTACACGACGCTCTTCCGATCTHHHCTGAGAGTCCTGGACCTCCTGTGCA
IGHV1-2_UPMUL	CTACACTCTTTCCCTACACGACGCTCTTCCGATCTHHCCCTGAGAGCTCCGTTCCTCACC
IGHV3-7_UPMUL	CTACACTCTTTCCCTACACGACGCTCTTCCGATCTCAGCACTGAGCACAGAGGACTCACC
IGHV3-64D_UPMUL	CTCTTTCCCTACACGACGCTCTTCCGATCTAGCACTGAAGACAGAAGACTCATCATGGAG
IGHV4-4_UPMUL	CACTCTTTCCCTACACGACGCTCTTCCGATCTHHTCTGAGASTCATGGACCTCCTGCACA

## Sheet: Human_cDNA_synthesis_primers
Name	Sequence
Hu_VH_IGM_B_SR	GGAGTTCAGACGTGTGCTCTTCCGATCTHHHHHACAHHHHHACAHHHHNHCCGACGGGGAATTCTCACAGGAGAC

## Sheet: Universal_Reverse
Name	Sequence
Universal_Reverse	GGAGTTCAGACGTGTGCTCTTCCGATCT

## Sheet: Merged_read_counts
libraries	merged reads
1_1	867892		Libraries _1 = Leader primer set
1_100	731420		Libraries _100 = 5' UTR primer set
2_1	1113688
2_100	878780
3_1	909804
3_100	862620
4_1	1157465
4_100	819137
5_1	1509442
5_100	1035736
6_1	1101861
6_100	1057418
7_1	1119682
7_100	1022219
8_1	906232
8_100	1052199
9_1	1017434
9_100	928577
10_1	1013288
10_100	908752
11_1	1052524
11_100	1136226
12_1	1190956
12_100	708228
13_1	839255
13_100	837383
14_1	1313093
14_100	939791
15_1	1023412
15_100	924285
16_1	765780
16_100	765696
17_1	776842
17_100	791483
18_1	998775
18_100	958091
19_1	1139151
19_100	1192653
20_1	925753
20_100	822761
21_1	1693395
21_100	1012505
22_1	929767
22_100	685051
23_1	916694
23_100	488061
24_1	1493097
24_100	1529096
25_1	831935
25_100	853376
26_1	964706
26_100	824065
27_1	626323
27_100	946449
28_1	799404
28_100	900742
29_1	668172
29_100	887518
30_1	1026120
30_100	926633
31_1	812424
31_100	1062488
32_1	781575
32_100	1024297
33_1	653372
33_100	880009
34_1	840634
34_100	952461
35_1	667370
35_100	1168586
36_1	736080
36_100	988276
37_1	729734
37_100	740122
38_1	676612
38_100	851628
39_1	668113
39_100	849853
40_1	811030
40_100	907726
41_1	729100
41_100	1020435
42_1	639655
42_100	1158477
43_1	636855
43_100	659980
44_1	632789
44_100	1356682
45_1	629564
45_100	1378907
46_1	630143
46_100	935389
47_1	759157
47_100	1181664
48_1	712977
48_100	1211169
