# Supplementary material for: Human immunoglobulin gene allelic variation impacts germline-targeting vaccine priming
Source: NPJ Vaccines. 2024 Mar 11;9:58. doi: 10.1038/s41541-024-00811-5 (PMC11384754; doi:10.1038/s41541-024-00811-5)
Supplement: Supplementary file 5 — Supplemental data S4 [file 41541_2024_811_MOESM5_ESM.xlsx]

## Sheet: Sheet1
case number	Leader_library_IGHV1-2_alleles	Upstream_library_IGHV1-2_alleles
1	IGHV1-2*02	IGHV1-2*02
1	IGHV1-2*04	IGHV1-2*04
2	IGHV1-2*02	IGHV1-2*02
2	IGHV1-2*06	IGHV1-2*06
3	IGHV1-2*02	IGHV1-2*02
3	IGHV1-2*04	IGHV1-2*04
4	IGHV1-2*02	IGHV1-2*02
4	IGHV1-2*04	IGHV1-2*04
5	IGHV1-2*04	IGHV1-2*04
6	IGHV1-2*04	IGHV1-2*04
7	IGHV1-2*04	IGHV1-2*04
7	IGHV1-2*06	IGHV1-2*06
8	IGHV1-2*02	IGHV1-2*02
9	IGHV1-2*04	IGHV1-2*04
9	IGHV1-2*06	IGHV1-2*06
10	IGHV1-2*04	IGHV1-2*04
11	IGHV1-2*04	IGHV1-2*04
12	IGHV1-2*04	IGHV1-2*04
13	IGHV1-2*02	IGHV1-2*02
14	IGHV1-2*04	IGHV1-2*04
14	IGHV1-2*06	IGHV1-2*06
15	IGHV1-2*02	IGHV1-2*02
15	IGHV1-2*04	IGHV1-2*04
16	IGHV1-2*02	IGHV1-2*02
16	IGHV1-2*05	IGHV1-2*05
17	IGHV1-2*04	IGHV1-2*04
18	IGHV1-2*02	IGHV1-2*02
19	IGHV1-2*04	IGHV1-2*04
19	IGHV1-2*05	IGHV1-2*05
20	IGHV1-2*02	IGHV1-2*02
20	IGHV1-2*04	IGHV1-2*04
21	IGHV1-2*02	IGHV1-2*02
22	IGHV1-2*04	IGHV1-2*04
23	IGHV1-2*04	IGHV1-2*04
24	IGHV1-2*05	IGHV1-2*05
24	IGHV1-2*06	IGHV1-2*06
25	IGHV1-2*02	IGHV1-2*02
26	IGHV1-2*04	IGHV1-2*04
26	IGHV1-2*05	IGHV1-2*05
27	IGHV1-2*04	IGHV1-2*04
28	IGHV1-2*02	IGHV1-2*02
28	IGHV1-2*04	IGHV1-2*04
29	IGHV1-2*04	IGHV1-2*04
30	IGHV1-2*04	IGHV1-2*04
30	IGHV1-2*06	IGHV1-2*06
31	IGHV1-2*02	IGHV1-2*02
31	IGHV1-2*02_S4953	IGHV1-2*02_S4953
32	IGHV1-2*02	IGHV1-2*02
32	IGHV1-2*04	IGHV1-2*04
33	IGHV1-2*04	IGHV1-2*04
33	IGHV1-2*06	IGHV1-2*06
34	IGHV1-2*02	IGHV1-2*02
34	IGHV1-2*04	IGHV1-2*04
35	IGHV1-2*04	IGHV1-2*04
35	IGHV1-2*06	IGHV1-2*06
36	IGHV1-2*02	IGHV1-2*02
36	IGHV1-2*04	IGHV1-2*04
37	IGHV1-2*02	IGHV1-2*02
37	IGHV1-2*05	IGHV1-2*05
38	IGHV1-2*02	IGHV1-2*02
39	IGHV1-2*02	IGHV1-2*02
39	IGHV1-2*04	IGHV1-2*04
40	IGHV1-2*02	IGHV1-2*02
41	IGHV1-2*02	IGHV1-2*02
41	IGHV1-2*06	IGHV1-2*06
42	IGHV1-2*02	IGHV1-2*02
42	IGHV1-2*04	IGHV1-2*04
43	IGHV1-2*04	IGHV1-2*04
43	IGHV1-2*06	IGHV1-2*06
44	IGHV1-2*02	IGHV1-2*02
44	IGHV1-2*04	IGHV1-2*04
45	IGHV1-2*02	IGHV1-2*02
45	IGHV1-2*04	IGHV1-2*04
46	IGHV1-2*02	IGHV1-2*02
47	IGHV1-2*02	IGHV1-2*02
48	IGHV1-2*02	IGHV1-2*02
48	IGHV1-2*02_S4953	IGHV1-2*02_S4953
